# Supplementary material for: Identification of foot and mouth disease risk areas using a multi-criteria analysis approach
Source: PLoS One. 2017 May 26;12(5):e0178464. doi: 10.1371/journal.pone.0178464 (PMC5446179; doi:10.1371/journal.pone.0178464)
Supplement: S2 File — (TXT) [file pone.0178464.s002.txt]

                         Result of ROC**
                         ===============

                         AUC =  0.620

******************************************************************
The following section list detailed statistics for each threshold.
******************************************************************

With each threshold, the following 2x2 contingency table is calculated
_________________________________________________________________________
                                    Reality (reference image)            
                         ------------------------------------------------
Simulated by threshold           1                     0                 
-------------------------------------------------------------------------
          1                      A(number of cells)    B(number of cells)
          0                      C                     D                 
For the given reference image:   A+C=50           B+D=268088
_________________________________________________________________________


  No.   Exp. Thrhlds(%)   Act. Thrhlds(%)   Act. raw cuts         A   True posi.(%)         B   False posi.(%)
--------------------------------------------------------------------------------------------------------------
    1            0.0000            0.0000          0.0000         0          0.0000         0           0.0000
    2           20.0000           20.0005          0.0769        17         34.0000     53612          19.9979
    3           40.0000           39.9999          0.0388        27         54.0000    107228          39.9973
    4           60.0000           60.0001          0.0189        40         80.0000    160843          59.9963
    5           80.0000           79.9999          0.0114        46         92.0000    214464          79.9976
    6          100.0000          100.0000          0.0013        50        100.0000    268088         100.0000
--------------------------------------------------------------------------------------------------------------

** For the given reference image, the following seven statistics
are the same for all thresholds. The unit of each statistic is the
proportion correct attributable to a combination of information
of location and quantity.

----------------------------------------------------------------------------
No info of location and no info of quantity:                  N(n) =  0.5000
Perfect info of location and perfect info of quantity:        P(p) =  1.0000
Perfect info of location and no info of quantity:             P(n) =  0.5002
No info of location and perfect info of quantity:             N(p) =  0.9996

No info of location and no info of quantity:         PerfectChance =  0.5000
No info of location and perfect info of quantity:  PerfectQuantity =  0.4996
Perfect info of location given no info of quantity:PerfectLocation =  0.0004
----------------------------------------------------------------------------

  No.     M(m)     N(m)     P(m)     M(p)     M(n)
---------------------------------------------------
    1   0.9998   0.9998   0.9998   0.9996   0.5000
    2   0.7999   0.7999   0.8002   0.9997   0.5000
    3   0.6000   0.6000   0.6002   0.9997   0.5000
    4   0.4001   0.4000   0.4002   0.9998   0.5001
    5   0.2002   0.2001   0.2002   0.9999   0.5001
    6   0.0002   0.0002   0.0002   0.9996   0.5000
---------------------------------------------------

  No.         Kno   Klocation   Kquantity   Kstandard
-------------------------------------------------------
    1       1.000       0.000       1.000       0.000
    2       0.600       0.175       0.600       0.000
    3       0.200       0.233       0.200       0.000
    4      -0.200       0.500      -0.200       0.000
    5      -0.600       0.600      -0.600       0.000
    6      -1.000       0.000      -1.000       0.000
------------------------------------------------------

  No.   CorrectChance CorrectQuantity CorrectLocation   ErrorLocation   ErrorQuantity
--------------------------------------------------------------------------------------
    1           0.500           0.500           0.000           0.000           0.000
    2           0.500           0.300           0.000           0.000           0.200
    3           0.500           0.100           0.000           0.000           0.400
    4           0.400           0.000           0.000           0.000           0.600
    5           0.200           0.000           0.000           0.000           0.800
    6           0.000           0.000           0.000           0.000           1.000

--------------
** : A ranked image (Tmp$Rank_RISCO_OCORRENCIA_FA) based on the input image was created 
    in the working directory.
    In addition, a percentile map(Tmp$percentile_RISCO_OCORRENCIA_FA) based on the
    threshold bands user specified was also created in the working directory.
